# Supplementary material for: Genome-wide comparative analysis of the HSP90 gene family in four Ipomoea species and functional insights into the potentiality of IbHSP90–2 in low temperature tolerance
Source: Front Plant Sci. 2026 Mar 6;17:1791008. doi: 10.3389/fpls.2026.1791008 (PMC13003396; doi:10.3389/fpls.2026.1791008)
Supplement: Supplementary file 1 [file Table1.xlsx]

## Sheet: Sheet1
S1
ID	Gene name	protein length	molecular weight	Theoretical pI	instability index	aliphatic index	grand average of hydropathicity	Predicting subcellular localization
g146.t1	IbHSP90-1	697	79783.8	4.96	37.46	84.49	-0.567	Cytoplasm
g12892.t1	IbHSP90-2	800	91162.6	4.88	47.31	79.44	-0.607	Endoplasmic reticulum
g20607.t1	IbHSP90-3	704	80891	4.99	38.91	83.79	-0.612	Cytoplasm
g31062.t1	IbHSP90-4	787	88698.1	5.45	36.26	79.68	-0.527	Endoplasmic reticulum
g35180.t1	IbHSP90-5	640	73317.3	4.99	36.49	83.77	-0.586	Cytoplasm
g41711.t1	IbHSP90-6	814	93630.2	5.63	32.51	82.41	-0.654	Endoplasmic reticulum. Mitochondrion.
g61276.t1	IbHSP90-7	726	83085.4	5.06	36.1	83.26	-0.552	Cytoplasm
g61284.t1	IbHSP90-8	664	75749.2	5.06	35.26	82.52	-0.531	Cytoplasm
g61287.t1	IbHSP90-9	666	76053.4	4.91	35.86	81.53	-0.57	Cytoplasm
g61288.t1	IbHSP90-10	698	79998	4.96	36.15	83.24	-0.578	Cytoplasm
itf08g03090.t1	ItfHSP90-7	816	93589.3	4.87	36.48	80.06	-0.721	Endoplasmic reticulum. Mitochondrion.
itf13g22020.t1	ItfHSP90-11	800	91192.7	4.87	46.7	79.69	-0.6	Endoplasmic reticulum
itf11g06540.t1	ItfHSP90-9	794	89759.2	5.31	34.96	79.22	-0.55	Endoplasmic reticulum.
itf01g35440.t1	ItfHSP90-1	746	85336	4.99	33.33	80.78	-0.659	Endoplasmic reticulum. Mitochondrion
itf10g15390.t1	ItfHSP90-8	380	42792.3	4.51	38.93	87.5	-0.375	Cytoplasm
itf05g26750.t1	ItfHSP90-3	365	40895.1	4.46	37.08	89.29	-0.398	Cytoplasm
itf05g26730.t1	ItfHSP90-2	388	43376.8	4.47	36.95	86.75	-0.414	Cytoplasm.
itf06g15660.t1	ItfHSP90-5	353	39328.5	4.57	29.66	87.88	-0.29	Chloroplast. Endoplasmic reticulum.
itf06g15650.t1	ItfHSP90-4	353	39227.4	4.6	31.21	90.37	-0.249	Cytoplasm.
itf06g15680.t1	ItfHSP90-6	328	36029.6	4.52	31.29	85.61	-0.259	Cytoplasm.
itf12g25640.t1	ItfHSP90-10	366	41206.2	4.5	39.27	83.99	-0.498	Cytoplasm.
itb08g03170.t1	ItbHSP90-6	816	93591.2	4.87	35.34	79.94	-0.724	Endoplasmic reticulum. Mitochondrion.
itb13g25670.t1	ItbHSP90-10	800	91130.6	4.88	47.78	79.81	-0.605	Endoplasmic reticulum
itb11g06770.t1	ItbHSP90-8	794	89843.4	5.28	35.89	79.84	-0.545	Endoplasmic reticulum.
itb01g35260.t1	ItbHSP90-1	746	85355	4.99	33.64	80.52	-0.663	Endoplasmic reticulum. Mitochondrion.
itb10g15660.t1	ItbHSP90-7	390	43784.3	4.5	35.77	87.26	-0.404	Endoplasmic reticulum.
itb05g27440.t1	ItbHSP90-2	391	43707.2	4.49	36.04	87.83	-0.396	Cytoplasm.
itb12g26040.t1	ItbHSP90-9	400	44925.4	4.44	37.65	84.38	-0.48	Endoplasmic reticulum.
itb06g13900.t1	ItbHSP90-4	296	32578.1	4.5	27.9	88.68	-0.161	Endoplasmic reticulum
itb06g13890.t1	ItbHSP90-3	353	39197.4	4.6	31.63	90.65	-0.242	Cytoplasm.
itb06g13930.t1	ItbHSP90-5	328	36057.7	4.55	30.78	85.91	-0.259	Cytoplasm.
IcorChr12.01143.1	IcorHSP90-8	698	79961	4.96	35.95	83.52	-0.564	Cytoplasm
IcorChr12.01140.1	IcorHSP90-7	698	80108.1	5	36.37	83.24	-0.576	Cytoplasm
IcorChr12.01146.1	IcorHSP90-9	698	79898.9	4.98	36.78	84.23	-0.557	Cytoplasm
IcorChr05.02811.1	IcorHSP90-2	696	79716.7	4.98	36.65	84.47	-0.57	Cytoplasm
IcorChr10.02546.1	IcorHSP90-6	704	80891	4.99	38.91	83.79	-0.612	Cytoplasm
IcorChr03.01005.1	IcorHSP90-1	694	79898.1	5.06	37.63	85.68	-0.569	Cytoplasm
IcorChr08.00101.1	IcorHSP90-4	812	92982.7	5.12	33.82	80.22	-0.715	Endoplasmic reticulum. Mitochondrion
IcorChr08.02721.1	IcorHSP90-5	816	93591.2	4.87	35.34	79.94	-0.724	Endoplasmic reticulum. Mitochondrion.
IcorChr13.00660.1	IcorHSP90-10	794	89831.3	5.28	35.89	79.35	-0.551	Endoplasmic reticulum
IcorChr07.00090.1	IcorHSP90-3	800	91130.6	4.88	47.78	79.81	-0.605	Endoplasmic reticulum
S2
Seq_1	Seq_2	Ka	Ks	Ka_Ks	EffectiveLen	AverageS-sites	AverageN-sites	cN	cS	pN	pS	Note
g146.t1	g61276.t1	0.03865406170369893	0.9177935156907808	0.04211629418040266	2088	437.9166666666652	1650.0833333333348	62.16666666666667	231.83333333333331	0.03767486490581281	0.5294005708848732

## Sheet: Sheet2
Ib	Itf	Itb	Icor
79783.8	93589.3	93591.2	79961
91162.6	91192.7	91130.6	80108.1
80891	89759.2	89843.4	79898.9
88698.1	85336	85355	79716.7
73317.3	42792.3	43784.3	80891
93630.2	40895.1	43707.2	79898.1
83085.4	43376.8	44925.4	92982.7
75749.2	39328.5	32578.1	93591.2
76053.4	39227.4	39197.4	89831.3
79998	36029.6	36057.7	91130.6
	41206.2
